# Supplementary material for: Divergence in function and expression of the NOD26-like intrinsic proteins in plants
Source: BMC Genomics. 2009 Jul 15;10:313. doi: 10.1186/1471-2164-10-313 (PMC2726226; doi:10.1186/1471-2164-10-313)
Supplement: Additional file 4 — Functional divergence significantly related amino acid site candidates. A site-specific profile based on the posterior probability (Qk) was used to identify critical amino acid sites that were responsible for functional divergence between NIP subfamily members. According to the definition, large Qk indicates a high possibility that the functional constraint (or, the evolutionary rate) or the radical change of amino acid property of a site is different between two clusters. Dots indicate conserved residues with the first protein, such as OsNIP2-1. Amino acids (AAs) with Qk values 0.9>Qk>0.8 and Qk>0.9 are shaded with green and red color respectively. The predicted AAs for Type-II functional divergence are shown in purple. The six predicted transmembrane regions (TMs) are marked above the sequences. Arrows indicate the first and/or the third residue(s) in the ar/R region. The five positions identified by Froger et al. [58] are indicated by stars. (A) I/II; (B) I/III; (C) I/IV; (D) II/III; (E) II/IV; (F) III/IV. [file 1471-2164-10-313-S4.xls]

## Sheet: Sheet1
Additional file 4 Functional divergence significantly related amino acid site candidates. A site-specific profile based on the posterior probability (Qk) was used to identify critical amino acid sites that were responsible for functional divergence between NIP subfamily members. According to the definition, large Qk indicates a high possibility that the functional constraint (or, the evolutionary…

## Sheet: positions
A	No. of the identified CAASs	position on OsNIP1;1	position on the alignment
I/II	1	54 I	127
	2	72 Q	145
	3	73 S	146
	4	81 P	154
	5	87 W	160
	6	93 V	166
	7	112 L	185
	8	116 T	189
	9	140 A	213
	10	145 L	218
	11	216 A	311
	12	224 L	319
	13	238 V	333
	14	240 I	335
	15	245 A	340
	16	253 A	348
	17	257 I	352
B	No. of the identified CAASs	position on OsNIP1;1	position on the alignment
I/III	1	54 I	89
	2	130 A	165
C	No. of the identified CAASs	position on OsNIP1;1	position on the alignment
I/IV	1	54 I	132
	2	72 Q	150
	3	115 A	194
	4	226 P	328
	5	230 G	332
	6	244 V	346
	7	245 A	347
D	No. of the identified CAASs	position on OsNIP2;1	position on the alignment
II/III	1	44 P	100
	2	70 G	130
	3	71 I	131
	4	72 S	132
	5	82 L	142
	6	85 S	145
	7	86 I	146
	8	94 V	154
	9	95 M	155
	10	113 L	173
	11	117 V	177
	12	125 Q	185
	13	145 K	205
	14	152 D	212
	15	154 I	214
	16	161 G	223
	17	191 V	253
	18	197 L	259
	19	214 S	276
	20	216 G	278
	21	232 K	294
	22	235 G	297
	23	240 F	302
	24	242 G	304
	25	245 M	307
	26	249 S	311
	27	253 T	315
E	No. of the identified CAASs	position on OsNIP3;2	position on the alignment
II/IV	1	134 A	177
	2	146 I	189
	3	159 I	202
	4	169 P	212
	5	170 A	213
	6	171 H	214
	7	201 I	246
	8	209 T	256
	9	238 K	285
	10	242 A	289
	11	245 V	292
	12	260 T	307
	13	272 P	319
	14	295 A	342
	15	297 E	344
F	No. of the identified CAASs	position on OsNIP2;1	position on the alignment
III/IV	1	44 P	108
	2	85 S	150
	3	125 Q	190
	4	192 G	261
	5	196 G	265
	6	201 S	270
	7	204 C	273
	8	242 G	311
